# Supplementary material for: In vitro effect of resin infiltrant on resistance of sound enamel surfaces in permanent teeth to demineralization
Source: PeerJ. 2021 Aug 13;9:e12008. doi: 10.7717/peerj.12008 (PMC8759355; doi:10.7717/peerj.12008)
Supplement: Supplemental Information 2 [file peerj-09-12008-s002.zip]

Archive with 26 entries (18 files):
- Scanning electron microscopy/
- Scanning electron microscopy/Fig. 3A/
- Scanning electron microscopy/Fig. 3A/1-3000×.png
- Scanning electron microscopy/Fig. 3A/2-3000×.png
- Scanning electron microscopy/Fig. 3B/
- Scanning electron microscopy/Fig. 3B/1-3000×.png
- Scanning electron microscopy/Fig. 3B/2-3000×.png
- Scanning electron microscopy/Fig. 3C/
- Scanning electron microscopy/Fig. 3C/1-3000×.png
- Scanning electron microscopy/Fig. 3C/2-3000×.png
- Scanning electron microscopy/Fig. 3C/3-3000×.png
- Scanning electron microscopy/Fig. 3D/
- Scanning electron microscopy/Fig. 3D/1-3000×.png
- Scanning electron microscopy/Fig. 3D/2-3000×.png
- Scanning electron microscopy/Fig. 3D/3-3000×.png
- Scanning electron microscopy/Fig. 3E/
- Scanning electron microscopy/Fig. 3E/1-3000×.png
- Scanning electron microscopy/Fig. 3E/2-3000×.png
- Scanning electron microscopy/Fig. 3E/3-3000×.png
- Scanning electron microscopy/Fig. 3F/
- Scanning electron microscopy/Fig. 3F/1-3000×.png
- Scanning electron microscopy/Fig. 3F/2-3000×.png
- Scanning electron microscopy/Fig. 3F/3-3000×.png
- Scanning electron microscopy/Fig. 3G/
- Scanning electron microscopy/Fig. 3G/1-3000×.png
- Scanning electron microscopy/Fig. 3G/2-3000×.png
