# Supplementary material for: In vitro effect of resin infiltrant on resistance of sound enamel surfaces in permanent teeth to demineralization
Source: PeerJ. 2021 Aug 13;9:e12008. doi: 10.7717/peerj.12008 (PMC8759355; doi:10.7717/peerj.12008)
Supplement: Supplemental Information 3 [file peerj-09-12008-s003.zip]

Archive with 22 entries (20 files):
- experimental  group  stained with 0.1% Rhodamine B/
- experimental  group  stained with 0.1% Rhodamine B/10.png
- experimental  group  stained with 0.1% Rhodamine B/2.png
- experimental  group  stained with 0.1% Rhodamine B/24.png
- experimental  group  stained with 0.1% Rhodamine B/25.png
- experimental  group  stained with 0.1% Rhodamine B/27.png
- experimental  group  stained with 0.1% Rhodamine B/3.png
- experimental  group  stained with 0.1% Rhodamine B/41.png
- experimental  group  stained with 0.1% Rhodamine B/54.png
- experimental  group  stained with 0.1% Rhodamine B/61.png
- experimental  group  stained with 0.1% Rhodamine B/79.png
- control group  stained with 0.1% Rhodamine B/
- control group  stained with 0.1% Rhodamine B/1.png
- control group  stained with 0.1% Rhodamine B/21.png
- control group  stained with 0.1% Rhodamine B/31.png
- control group  stained with 0.1% Rhodamine B/32.png
- control group  stained with 0.1% Rhodamine B/33.png
- control group  stained with 0.1% Rhodamine B/37.png
- control group  stained with 0.1% Rhodamine B/53.png
- control group  stained with 0.1% Rhodamine B/65.png
- control group  stained with 0.1% Rhodamine B/78.png
- control group  stained with 0.1% Rhodamine B/8.png
