# Supplementary material for: In vitro effect of resin infiltrant on resistance of sound enamel surfaces in permanent teeth to demineralization
Source: PeerJ. 2021 Aug 13;9:e12008. doi: 10.7717/peerj.12008 (PMC8759355; doi:10.7717/peerj.12008)
Supplement: Supplemental Information 4 [file peerj-09-12008-s004.zip]

Archive with 41 entries (30 files):
- Double-fluorescence staining/
- Double-fluorescence staining/1/
- Double-fluorescence staining/1/Series002.png
- Double-fluorescence staining/1/Series002_ch00.png
- Double-fluorescence staining/1/Series002_ch01.png
- Double-fluorescence staining/10/
- Double-fluorescence staining/10/Series001.png
- Double-fluorescence staining/10/Series001_ch00.png
- Double-fluorescence staining/10/Series001_ch01.png
- Double-fluorescence staining/2/
- Double-fluorescence staining/2/Series001_z2.png
- Double-fluorescence staining/2/Series001_z2_ch00.png
- Double-fluorescence staining/2/Series001_z2_ch01.png
- Double-fluorescence staining/3/
- Double-fluorescence staining/3/Series001.png
- Double-fluorescence staining/3/Series001_ch00.png
- Double-fluorescence staining/3/Series001_ch01.png
- Double-fluorescence staining/4/
- Double-fluorescence staining/4/Series001.png
- Double-fluorescence staining/4/Series001_ch00.png
- Double-fluorescence staining/4/Series001_ch01.png
- Double-fluorescence staining/5/
- Double-fluorescence staining/5/Series003.png
- Double-fluorescence staining/5/Series003_ch00.png
- Double-fluorescence staining/5/Series003_ch01.png
- Double-fluorescence staining/6/
- Double-fluorescence staining/6/Series001.png
- Double-fluorescence staining/6/Series001_ch00.png
- Double-fluorescence staining/6/Series001_ch01.png
- Double-fluorescence staining/7/
- Double-fluorescence staining/7/Series003.png
- Double-fluorescence staining/7/Series003_ch00.png
- Double-fluorescence staining/7/Series003_ch01.png
- Double-fluorescence staining/8/
- Double-fluorescence staining/8/Series001.png
- Double-fluorescence staining/8/Series001_ch00.png
- Double-fluorescence staining/8/Series001_ch01.png
- Double-fluorescence staining/9/
- Double-fluorescence staining/9/Series003.png
- Double-fluorescence staining/9/Series003_ch00.png
- Double-fluorescence staining/9/Series003_ch01.png
